# Supplementary material for: Synthesis and Antifouling Activity Evaluation of Analogs of Bromosphaerol, a Brominated Diterpene Isolated from the Red Alga Sphaerococcus coronopifolius
Source: Mar Drugs. 2021 Dec 22;20(1):7. doi: 10.3390/md20010007 (PMC8781426; doi:10.3390/md20010007)
Supplement: Supplementary file 1 [file marinedrugs-20-00007-s001.zip]

Archive with 1 entries (1 files):
- marinedrugs-1498687-supplementary.pdf
